# Supplementary material for: Differentially Expressed Transcripts and Dysregulated Signaling Pathways and Networks in African American Breast Cancer
Source: PLoS One. 2013 Dec 4;8(12):e82460. doi: 10.1371/journal.pone.0082460 (PMC3853650; doi:10.1371/journal.pone.0082460)
Supplement: Table S1 — Log2 fold-change of differentially expressed genes and other transcripts across all comparisons. (XLSX) [file pone.0082460.s001.xlsx]

## Sheet: Supplementary Table 1
Table S1 - Log2 fold-change of differentially expressed genes and other transcripts across all comparisons.
Gene Symbol.Entrez ID	Overall	Stage I	Stage II	Stage III	Luminal A	HER2	Triple Negative
ABCC6.368	-1.37329			-2.2167
ABCC8.6833				-3.91787
ABCD1.215	0.556304
ACER2.340485				-1.40903
ACTL8.81569							3.68712
ADA.100	0.568168			1.30519
ADAMTS15.170689	-1.28862
ADO.84890					0.752707
AEN.64782	0.352778		0.484548
AFF4.27125	-0.354765
AIM2.9447				1.97893
AK2.204	0.314582
AMBP.259						2.72879
ANGPT1.284				1.55933
ANGPTL6.83854				1.39061
ANKRD20A3.441425	1.57431		2.26632
ANKRD42.338699				-0.78982
AP4B1.10717				0.427135
APBA3.9546				0.634866
APBB1.322	-0.538474
APOBEC3B.9582	1.12622
APP.351				0.608123
ARHGAP33.115703			0.697667
ARHGEF10L.55160	0.344895
ARID2.196528	-0.326242
ARL6IP5.10550	-0.242645
ARMC10.83787	0.265972
ARMC6.93436	0.344369
ARMCX2.9823	-0.445823
ARRDC2.27106	0.40578			0.763548
ASAH2.56624	-0.652576
ASF1A.25842				0.577801
ATG2B.55102	-0.262194
ATP1B3.483	0.643576
ATP5G3.518	0.291903
AURKAPS1.6791			0.695247
AURKB.9212	0.890132		0.957039
B3GNTL1.146712	0.404023
BANP.54971				0.612488
BMP6.654	1.25059			1.71454
BOP1.23246	0.865244
BRPF3.27154				-0.637375
BTBD9.114781	-0.328533
BTN1A1.696				2.06587
BUB1.699	0.727424	1.05091
C10orf118.55088	-0.385012
C10orf35.219738					1.0176
C12orf74.338809						4.63591
C14orf126.112487					0.611442
C14orf128.84837				1.04981
C14orf167.55449	-0.36753
C15orf41.84529	0.564503		0.605194				0.833484
C15orf42.90381	0.861556
C16orf61.56942	0.472558			0.841269
C16orf72.29035	-0.236683
C17orf103.256302		-0.728062
C17orf46.124783		1.00529
C18orf10.25941	0.401557		0.483398
C19orf28.126321				0.815848
C19orf29.58509				0.586977
C19orf44.84167		-0.607853
C19orf66.55337	0.429979
C1QL3.389941	0.879778		1.2472
C1orf159.54991	0.380556		0.468878
C1orf172.126695			0.366216
C1orf38.9473				0.88643
C21orf70.85395	0.491011
C22orf27.150291					0.559184
C3orf24.115795	1.85975			3.08193
C4A.720						3.05764
C4orf44.345222	0.64693				1.18315
C5orf27.202299				3.80911
C5orf35.133383	-0.385888
C6orf26.401251	0.642848
C7orf40.285958	0.458929
C8orf80.389643				1.58072
C9orf102.375748			-0.536477
C9orf129.445577	-0.357525			-0.613515
C9orf40.55071	0.598163
C9orf78.51759			0.218219
CA9.768						-7.0162
CALHM3.119395	1.60156
CC2D1B.200014				0.4778
CCDC111.201973	-0.282583
CCDC125.202243				-0.953537
CCDC30.728621	-0.502672
CCDC34.91057			0.578696
CCDC61.729440			0.426025
CCL3L1.6349							1.60946
CCL3L3.414062							1.81489
CCL4L2.388372				1.17573			1.46602
CCNB2.9133	0.731684
CCNJ.54619					0.795843
CCT2.10576	0.559617
CD244.51744				1.85746
CD302.9936	-0.473837		-0.735158
CD38.952				2.05716
CD58.965				0.672129
CD72.971				1.21719
CD79A.973				1.94648
CD79B.974				1.64232
CD97.976				1.2263
CDAN1.146059			0.508244		0.718718
CDC25B.994	0.836427
CDC42EP1.11135	0.656696			1.09974
CDC7.8317	0.686196
CDCA4.55038	0.557689		0.606401
CDK1.983	0.728233		0.71862
CDK11B.984	0.249803
CDK5RAP2.55755				-0.546991
CDKN2D.1032	0.527596
CHCHD10.400916	0.543084		0.811109
CHMP1A.5119	0.330418
CHMP4C.92421	0.568098	0.684819
CHMP7.91782			-0.523632
CHRNA10.57053					1.24341
CHST12.55501				0.669576
CIB1.10519			0.934345
CIZ1.25792			0.31318
CKS2.1164	0.588897		0.717563
CLDN20.49861					0.934757
CLN6.54982	0.321672		0.440558
CLN8.2055			-0.503263
CLTB.1212	0.423109
CNBP.7555			0.283217
COL4A3BP.10087	-0.326055
COPZ1.22818				-0.493068
COQ2.27235	0.381508
COTL1.23406	0.622001
COX4NB.10328	0.336034			0.812024
COX5B.1329	0.420247
CPNE2.221184				0.948231
CPSF3L.54973			0.366837
CROCCL1.84809	0.676113		0.738884				0.791978
CRTC2.200186	0.245636
CRYBB2.1415	1.81258		2.00453
CSF2RB.1439				1.05385
CSNK1E.1454			0.358217
CTDSPL.10217				-0.717702
CTNNBIP1.56998				0.759037
CTU2.348180	0.443471			0.846127
CXADRP3.440224	2.40775
CXCL10.3627	1.48446
CXorf48.54967				2.35184
CYBA.1535				1.14966
CYP4F11.57834						2.52521
CYP4F8.11283						3.9379
DAPP1.27071		1.66093
DCHS2.54798				1.79255
DCTN5.84516			-0.322477
DDA1.79016	0.296496
DDX11L2.84771					-0.913978
DDX12.440081	0.631286		0.774113
DDX39.10212	0.520983
DDX51.317781	0.423931		0.478075				0.83553
DENND3.22898				0.585262
DENND4C.55667	-0.322845
DHRSX.207063					0.463727
DIAPH3.81624					1.49202
DIXDC1.85458	-0.531585			-0.794028
DKFZP686I15217.401232	0.373818		0.5256		0.58174
DNAH5.1767				-1.72576
DNAJC15.29103			0.508593
DNAL1.83544	-0.38144			-0.865673
DNALI1.7802						2.9617
DNASE1L1.1774	0.355462
DOHH.83475				0.802891
DPF3.8110				2.04421
DUSP3.1845	-0.298988
DUT.1854	0.380757		0.535851
DYNC2H1.79659		-1.15811
E2F2.1870	0.709311		0.916742
EIF4B.1975				-0.583069
EIF5A.1984	0.356701
ELAVL1.1994	0.205421
ELOVL1.64834				0.522461
ELP2P.100131454	0.641141
ELP3.55140	-0.304031
EMR1.2015	1.18723
EN1.2019	1.78636
ENDOD1.23052		0.721622
ENTPD4.9583			-0.485768
EP400NL.347918	-0.344767
EPS8.2059	-0.38353
ESPL1.9700			0.678893
ESR1.2099				-2.25122
ESR2.2100				1.11585
EWSR1.2130	0.22616
EXD3.54932	0.346666		0.390183
FADS3.3995				0.883514
FAM114A2.10827	-0.361613
FAM120AOS.158293				-0.627068
FAM158A.51016			0.623781
FAM172A.83989	-0.333045
FAM184B.27146	-1.84083
FAM188B.84182					-1.15477
FAM22F.54754			0.793785
FAM26F.441168				1.88825
FAM3A.60343	0.503935			0.91627
FAM45B.55855	-0.278098
FAM53A.152877				0.946261
FAM58A.92002	0.447083			0.869612
FANCA.2175	0.73237			1.12208
FANCG.2189			0.495098
FBXO38.81545				-0.52723
FBXW10.10517	1.30666
FCN2.2220						5.16889
FCRL4.83417				2.08506
FCRL5.83416				1.82839
FEM1C.56929	-0.331848
FLJ26850.400710	1.53795		1.67106		1.10833
FLJ45983.399717				-2.39848
FOXA1.3169				-1.14957
FUT7.2529				1.51976
FXC1.26515				-0.625663
FYCO1.79443	-0.513689		-0.479567	-0.839193	-0.556213
FZD3.7976	-0.521011		-0.830991
GABPB1.2553	0.400719		0.659002
GABRP.2568				2.91345
GALNS.2588				0.969027
GALNT6.11226		-1.44821
GATM.2628				-1.71715
GBGT1.26301				1.05345
GBP1.2633	0.830127
GCSH.2653	0.62997
GIGYF2.26058				-0.414156
GIN1.54826				-0.580589
GIPC1.10755				0.835275
GJD4.219770				2.70473
GMIP.51291				0.633796
GNB1L.54584				1.13664
GNL2.29889	0.318948
GP1BA.2811				1.63273
GPR77.27202				-1.41427
GPR89B.51463		1.67414
GPRASP2.114928	-0.484142
GRK6.2870	0.317624
GRLF1.2909	-0.345406
GRTP1.79774					0.730716
GTF2A1.2957			-0.457069
GTF3C5.9328	0.397861		0.436012
GTPBP3.84705	0.320375
HAPLN3.145864				1.6569
HAUS4.54930	0.267757		0.422374
HAUS7.55559			0.552521
HES4.57801	0.60416		0.813343
HGS.9146	0.319332
HHLA3.11147				0.864345
HJURP.55355	0.668638
HLA.DOB.3112				1.80845
HLA.DQB1.3119				1.18109
HMBOX1.79618	-0.541207
HMGB2.3148	0.554291		0.676079
HNRNPA3.220988	0.212896
HNRNPA3P1.10151	0.259132
HNRNPD.3184	0.257662
HNRNPL.3191	0.197305		0.268092
HOMER3.9454				1.22891
HPGD.3248						4.9198
HSBP1L1.440498	0.638806		0.777893
HSD11B2.3291			0.921608
HSD3B2.3284						5.01206
HSF1.3297	0.440979
HSPA8.3312	-0.328
HTR2B.3357	-0.883322
HYAL3.8372	0.526556
IDH2.3418	0.60942		0.861534
IER3IP1.51124					0.567136
IER5L.389792					0.727642
IFI27L1.122509	0.510825		0.576977
IFITM3.10410	0.612072		0.798918
IFT172.26160	-0.249267
IGLL1.3543					2.97057
IL18BP.10068				1.07926
IL20RA.53832	-1.03675
IL20RB.53833				1.84832
ILKAP.80895	0.248001		0.291161
IMP4.92856	0.357677
INADL.10207				-0.937026
INCENP.3619	0.4191
INPP5E.56623	0.337554		0.512948
IPO11.51194	-0.315405			-0.556504
IQGAP3.128239	0.617182
IRAK1.3654	0.514721
ISG20.3669				1.10031
KBTBD4.55709	-0.348903			-0.659341
KCND3.3752	-1.20332
KCNJ11.3767				-1.74002
KCNK7.10089				2.02539
KIAA0494.9813	-0.238137
KIAA0495.57212	-0.319482
KIAA1143.57456				-0.480888
KIAA1609.57707	0.556896			1.03994
KIF13B.23303				-1.56821
KIF18B.146909	0.801184		0.825745
KIF20A.10112	0.581234
KIF23.9493	0.559839
KIF3A.11127	-0.414044
KIF3B.9371	-0.293766
KIF5C.3800				-2.09261
KIF9.64147				-0.872924
KIFC1.3833	0.631778
KIFC3.3801				0.913685
KLF5.688				1.76323
KLHL36.79786				0.831695
KLK10.5655	2.2196
KRT36.8689				1.2687
KRTAP5.1.387264					1.35671
L1TD1.54596	0.870678
LAIR2.3904	2.41614					3.9882
LAMA2.3908	-0.651291		-1.13088
LAX1.54900				1.53054
LECT1.11061					3.06541
LHX6.26468							1.63289
LIG1.3978			0.436843
LILRA2.11027	-0.813412
LLGL2.3993			0.621061
LMBRD2.92255	-0.519004
LMNA.4000	0.359467
LOC100130093.100130093		-0.952221
LOC100130776.100130776				1.1426
LOC100134713.100134713	0.523222		0.468122
LOC100188947.100188947						4.95465
LOC145783.145783		0.713861
LOC146880.146880	0.438506
LOC150776.150776	0.518915		0.544413
LOC220930.220930	0.528115		0.601876
LOC285359.285359	0.46276		0.411504	0.499285	0.69853
LOC339674.339674	1.12125
LOC349196.349196	-0.838934		-1.37001
LOC388242.388242	0.93256
LOC388796.388796	0.498735		0.637092
LOC400927.400927	0.709254
LOC441455.441455	0.64238
LOC441869.441869			-1.3854
LOC541471.541471	0.621879		0.672663
LOC595101.595101	0.480887
LOC642846.642846	0.62226		0.702431
LOC644172.644172	-1.44579
LOC728606.728606				-4.50674
LOC728723.728723	-0.498345
LOC90784.90784	-0.718717	-0.560878	-0.709775	-0.868714	-0.590774		-1.77043
LOC96610.96610				2.03918
LQK1.642946	-0.626898
LRFN2.57497						2.75914
LRIG1.26018				-1.09654
LRRC36.55282			1.59133
LRRC37A.9884	-0.429663			-0.705117
LRRC37A2.474170	-0.905978		-0.845859	-1.21879
LRRC4.64101					1.30348
LRRC48.83450				-1.87535
LRRC8D.55144				0.684332
LRRFIP2.9209	0.372826
LST.3TM12.338821						11.9965
LYPD5.284348				1.82809
LYRM7.90624	-0.31455				-0.451425
LYST.1130	-0.538151
LZTFL1.54585				-0.784963
MAL.4118				2.26505
MAN1A2.10905			-0.545143
MAP1LC3B2.643246				0.585162
MAPRE2.10982				1.03977
MATN1.4146				2.40922
MCOLN2.255231				1.12921
MCPH1.79648			-0.400161
MED10.84246			0.376959
MED15.51586	0.295027			0.458755
MED26.9441	0.278971
MED27.9442	0.254834		0.303041
MED30.90390	0.477462
MEF2B.100271849	0.91523			1.16432
MEFV.4210				1.71418
MEIS3P1.4213	-0.656424		-0.665716	-0.983947
METT11D1.64745	0.277603		0.359672
METT5D1.196074	-0.273977			-0.600565
METTL11A.28989			0.380931
MFAP3.4238	-0.343809
MFGE8.4240				1.59978
MFSD10.10227				0.601843
MGST2.4258					0.462418
MICALCL.84953	-0.984102
MKLN1.4289	-0.230768
MLPH.79083				-1.21394
MPDZ.8777				-0.661601
MPL.4352				0.877161
MPO.4353				1.54605
MPST.4357	0.479453			0.855071
MPV17L.255027						3.8589
MRPL18.29074	0.331001
MRPL48.51642	0.409239		0.597779
MRPS2.51116			0.458953
MSLN.10232				3.79757
MSN.4478	0.519936
MTHFSD.64779				0.521095
MUL1.79594	-0.200945
MYLK2.85366			0.845091
MYPOP.339344	0.317351		0.386107
NAA10.8260	0.384959			0.810619
NAPEPLD.222236	-0.387827		-0.441233
NCF1B.654816				1.37272
NCR3.259197				1.5737
NDST1.3340	-0.348495
NEK1.4750	-0.268097		-0.384984
NEK4.6787				-0.751278
NEURL1B.54492			0.710485
NGDN.25983			0.348041
NIF3L1.60491		0.392619
NMI.9111				0.805945
NOL12.79159	0.349799		0.410693
NOP16.51491	0.436291
NOSTRIN.115677				-1.75971
NOTCH2NL.388677	0.671086	0.953201	0.510214
NR2C2AP.126382	0.447281		0.463535
NSUN5P1.155400	0.582641		0.682455
NUDT7.283927				0.745786
NUP62.23636			0.285813
NUP85.79902			0.432058
ODF2.4957			0.465864
OPA3.80207			0.310225
OR56A5.390084	2.07031
OSGEP.55644			0.34552
OXA1L.5018			0.352317
P2RX1.5023				1.44844
PAFAH2.5051	-0.346191
PAG1.55824				0.721339
PANK3.79646	-0.486465
PAPSS1.9061				0.627286
PAX6.5080	1.32615			2.75576
PCBD1.5092					0.991678
PCDH18.54510				0.998083
PCGF1.84759	0.311409		0.366321
PCK2.5106			0.985242			2.91387
PCNX.22990			-0.406862
PCYOX1.51449	-0.313753
PERP.64065				1.1099
PGLYRP1.8993							2.99292
PHAX.51808				-0.504764
PHF19.26147	0.527588
PHF20.51230	-0.356013
PHOSPHO2.493911	-0.505138			-0.942534
PI4KAP2.375133	0.624078		0.688768
PIF1.80119	1.08687		1.16608
PIGB.9488					0.742181
PIH1D1.55011			0.389192
PIK3C2A.5286	-0.361354
PIM1.5292	0.611449
PIM2.11040	0.666596			1.01943
PJA2.9867	-0.335779
PKDREJ.10343					-1.17643
PKMYT1.9088	0.588672
PLA2G4C.8605	0.586034	0.997452
PLCG2.5336				1.00212
PLEKHN1.84069	0.57361
PLSCR3.57048				0.729174
PML.5371	0.43631			0.65659
POC1A.25886			0.510112
POLD1.5424			0.507901
POLK.51426	-0.31229
POLR2J3.548644	0.622847			0.934077
POU2AF1.5450				1.6754
POU2F1.5451			0.402746
PPA2.27068	-0.296613
PPIL3.53938	-0.247133
PPP1R13L.10848	0.419146		0.510311
PPP2R2D.55844					0.437042
PPP2R3B.28227				0.894807
PRKAB1.5564				-0.509946
PRKX.5613				1.3813
PRKY.5616	1.7327			2.37758
PRPF19.27339			0.384897
PRPF3.9129		0.751743
PRR23A.729627	2.72716
PRSS45.377047	1.98707	2.49417	2.27475		2.1645
PRSS53.339105				1.24612
PSMD14.10213	0.242754
PSMD9.5715			0.328058
PSME2.5721	0.443452
PSORS1C1.170679	0.926142
PSRC1.84722	0.67322
PTMA.5757	0.346738
PTPRB.5787	-0.54263
PTPRVP.148713	0.649458
PTTG3P.26255	0.715351		0.896822
PUSL1.126789	0.457354
PWP2.5822	0.494361		0.591133
PWWP2B.170394					0.799177
QRICH1.54870				-0.332785
RAB30.27314	-0.976586
RAD21L1.642636						6.22854
RAD23A.5886	0.324842
RAD50.10111	-0.347076
RAD51.5888	0.565689
RAD51L1.5890				1.60709
RARB.5915				0.977936
RBP1.5947					1.64118
RCCD1.91433	0.482778
RELT.84957				0.889903
RETN.56729	2.2496		2.62962
REXO4.57109			0.352046
RFX5.5993	0.301676	0.628393
RGS20.8601				4.04231
RHBDF2.79651	0.454565
RHD.6007	0.783708		0.925675
RIN3.79890				0.834876
RIPK2.8767		0.760325
RND3.390				1.46752
RNF112.7732				1.91241
RNF122.79845				0.850941
RNF166.115992				0.716495
RNF220.55182	0.250241		0.346422
RPL23AP7.118433					-0.691312
RPP25.54913	0.606774
RPS26.6231	0.423339		0.563595
RPS28.6234	-0.886161					-5.54765
RRP1.8568	0.45895
RRP9.9136	0.316011		0.431037
RSL24D1.51187					0.682854
RXFP4.339403				2.13926
SAR1A.56681					0.682993
SCGB3A2.117156						4.64849
SCN1A.6323			2.73417
SCN2B.6327	-1.60846
SCN7A.6332	-1.57552
SDHB.6390			0.290032
SEC31A.22872		0.4089
SERPINB5.5268				3.41589
SERPINC1.462	1.13826		1.48142		1.57376
SERTAD2.9792		0.632452
SF3A2.8175	0.399936
SFRS16.11129	0.319398		0.400523
SFRS2.6427	0.214179
SFRS2IP.9169				-0.514411
SFRS4.6429	0.279095
SH2D2A.9047				1.81348
SH3BP1.23616	0.483758			0.862925
SH3GL1.6455				0.593045
SIDT2.51092	-0.338818
SIGLEC10.89790				1.24925
SIGMAR1.10280			0.46851
SLC22A15.55356					0.835933
SLC22A16.85413				2.57161
SLC25A19.60386	0.480528		0.548208
SLC35E2.9906	-0.719206
SLC39A2.29986				2.63458
SLC44A4.80736	-0.785722			-1.66759
SLC7A9.11136			0.851795
SLC8A3.6547			-1.68938
SMPD4.55627	0.370787		0.414015
SNAI1.6615	0.616935		0.726671
SNED1.25992	-0.519298
SNHG1.23642	0.493526
SNHG7.84973	0.402611		0.68311
SNORA41.619569				5.15409
SNRPA.6626	0.344901
SNRPD2.6633			0.450399
SNRPD3.6634	0.368322
SNX16.64089	0.319327
SON.6651			-0.271625
SOX30.11063					1.74018
SP1.6667				-0.445767
SPATA18.132671	-1.2839
SPATA7.55812		-0.63059
SPOPL.339745				-0.763131
SRFBP1.153443	-0.259775
ST8SIA5.29906	0.991582				1.86541
ST8SIA6.338596	-0.909682
STAP2.55620				1.04911
STON1.GTF2A1L.286749			-1.89416				-6.00786
STRN4.29888			0.313205
SUCLA2.8803	-0.300863
SULT1A1.6817					0.902289
SULT1A3.6818	0.466684
SUMO2.6613			0.332907
SUPV3L1.6832	0.524734
TACC3.10460	0.642509		0.596814
TAP2.6891				0.986036
TARP.445347						3.12706
TBX19.9095				1.41362
TCEA3.6920				-1.22021
TCTN2.79867	-0.331706			-1.125
TEC.7006		0.912339
TECPR2.9895	-0.233299
THPO.7066				-3.35975
THRSP.7069						3.85057
TICAM1.148022	0.251921
TIMM44.10469	0.482116
TKT.7086	0.500504		0.713301
TM4SF1.4071	0.771211
TMBIM6.7009				-0.678864
TMCO6.55374			0.391734
TMED10P1.286102			-0.460523
TMEM161B.153396				-0.694792
TMEM170B.100113407	-0.476588		-0.741261
TMEM19.55266				0.951335
TMEM191A.84222	0.499479
TMEM90A.646658	1.87356
TMIGD1.388364						13.0579
TMPRSS12.283471				2.85273
TNFRSF17.608				1.57548
TNKS.8658	-0.347342		-0.4463
TOMM40.10452	0.466782
TOP1MT.116447	0.955115		0.964229
TPRA1.131601	0.308102		0.457053
TRAF2.7186			0.344483
TRAF3IP2.10758				0.673957
TRAIP.10293			0.517098
TRAPPC3.27095	0.246786
TREML4.285852	1.79419			2.53797			2.68507
TREX1.11277	0.349143
TRIM29.23650				1.99413
TRIM32.22954				-0.424289
TRIM6.TRIM34.445372	-3.53066		#NAME?
TRIM66.9866				-0.853071
TRIP10.9322				0.798427
TSEN54.283989			0.401539
TSFM.10102	0.328869
TSPO.706	0.477526			0.940617
TSTD2.158427	-0.238317
TTC30A.92104							-0.998793
TTC37.9652	-0.300892
TTLL2.83887				2.50414
TUBB8.347688	0.85362	1.10417
TUBD1.51174		0.614111
TXN.7295	0.395266		0.516762
TYMS.7298	0.66385		0.903772
TYSND1.219743	0.542323		0.735309		0.734775
UBAC1.10422	0.341565		0.459362
UBE2C.11065	0.754599
UCK1.83549			0.271111
UEVLD.55293	-0.46048
UPK3BL.100134938				1.23068
UQCRC1.7384			0.366437
USP19.10869				-0.398538
USP27X.389856	0.242787				0.433351
UTS2.10911	2.38346
VASP.7408	0.318723
VMAC.400673				0.494546
VPS41.27072	-0.289048
VWA2.340706	-0.984618
VWDE.221806						-4.65104
WDR45.11152	0.279462		0.33628
WDR65.149465	-1.23189
WDR78.79819	-0.579505
WRNIP1.56897	0.253706
X..652919				-2.12586
XRCC6BP1.91419	0.404475
YDJC.150223	0.430977			0.79911
YIPF5.81555	-0.276799		-0.26427
ZBED2.79413				2.07635
ZBTB32.27033				1.38806
ZC3H18.124245				0.581579
ZCCHC8.55596			0.352616
ZDHHC12.84885			0.469402
ZDHHC18.84243	0.394415		0.405029
ZFP106.64397	-0.349575
ZFPM1.161882					0.801353
ZIC1.7545						-9.37879
ZMIZ2.83637	0.314153
ZMPSTE24.10269	-0.241076
ZMYND15.84225				1.04386
ZNF214.7761				-1.46099
ZNF230.7773							-0.850814
ZNF276.92822	0.391758			0.789128
ZNF395.55893	-0.460196
ZNF414.84330	0.289876
ZNF445.353274				-0.517617
ZNF486.90649						3.166
ZNF510.22869	-0.244261
ZNF511.118472					0.621145
ZNF555.148254	-0.305085
ZNF619.285267				-0.8116
ZNF620.253639				-0.964737
ZSCAN1.284312							-4.2264
ZSWIM4.65249	0.469976			0.88183
