# Supplementary material for: Differentially Expressed Transcripts and Dysregulated Signaling Pathways and Networks in African American Breast Cancer
Source: PLoS One. 2013 Dec 4;8(12):e82460. doi: 10.1371/journal.pone.0082460 (PMC3853650; doi:10.1371/journal.pone.0082460)
Supplement: Table S2 — Differentially expressed genes and other transcripts identified from the overall comparison using DESeq. (XLSX) [file pone.0082460.s002.xlsx]

## Sheet: Supplementary Table 2
Table S2 - Differentially expressed genes and other transcripts identified from the overall comparison using DESeq.
Gene	Base Mean	Base Mean CA	Base Mean AA	Fold-Change	log2 Fold-Change	P-value	Padj
PRR23A.729627	0.0907881	0.0615437	0.407511	6.62149	2.72716	0.000588282	0.0479236
LAIR2.3904	9.34687	6.83932	36.5041	5.33739	2.41614	2.04e-05	0.0095743
CXADRP3.440224	193.271	141.692	751.884	5.30648	2.40775	0.000850511	0.0553852
UTS2.10911	9.11682	6.72067	35.0675	5.21785	2.38346	0.000678396	0.0509503
RETN.56729	2.3044	1.74914	8.31805	4.75552	2.2496	3.05e-06	0.00279855
KLK10.5655	902.428	689.309	3210.55	4.65763	2.2196	0.00047625	0.0431466
OR56A5.390084	0.218398	0.171902	0.721949	4.19976	2.07031	0.000512374	0.0454013
PRSS45.377047	7.1341	5.70467	22.6151	3.9643	1.98707	3.81e-08	9.77e-05
TMEM90A.646658	8.90033	7.26429	26.6189	3.66435	1.87356	0.000689621	0.0510368
C3orf24.115795	4.54653	3.71976	13.5007	3.62945	1.85975	3.92e-05	0.0136688
CRYBB2.1415	6.36591	5.25068	18.4441	3.5127	1.81258	1.24e-13	1.25e-09
TREML4.285852	2.00409	1.65814	5.7508	3.46821	1.79419	8.87e-08	0.000182906
EN1.2019	776.574	643.366	2219.24	3.44943	1.78636	0.000135451	0.0262042
PRKY.5616	4.18635	3.49911	11.6292	3.32348	1.7327	7.71e-07	0.00097341
CALHM3.119395	3.77129	3.21784	9.76526	3.03472	1.60156	3.39e-05	0.0131261
ANKRD20A3.441425	23.3369	19.994	59.5407	2.97793	1.57431	0.000487584	0.043587
FLJ26850.400710	5.139	4.42663	12.8541	2.90381	1.53795	1.52e-09	6.16e-06
CXCL10.3627	3193.72	2772.34	7757.37	2.79813	1.48446	0.000166831	0.0287269
PAX6.5080	188.557	167.247	419.343	2.50733	1.32615	1.89e-05	0.0095743
FBXW10.10517	7.40957	6.5888	16.2986	2.47368	1.30666	0.000561249	0.0472454
BMP6.654	241.357	216.154	514.313	2.37938	1.25059	0.00026329	0.0359409
EMR1.2015	60.9825	55.0405	125.336	2.27716	1.18723	0.000251214	0.0347644
SERPINC1.462	9.42972	8.56054	18.8431	2.20116	1.13826	1.94e-05	0.0095743
APOBEC3B.9582	907.046	824.597	1799.98	2.18286	1.12622	0.000109676	0.0243493
LOC339674.339674	11.1234	10.1181	22.0105	2.17535	1.12125	0.000211803	0.0317426
PIF1.80119	123.169	112.481	238.925	2.12413	1.08687	1.19e-05	0.00728674
ST8SIA5.29906	10.4071	9.6047	19.0977	1.98836	0.991582	0.00053058	0.0462728
TOP1MT.116447	1834.55	1699.68	3295.23	1.93873	0.955115	4.97e-09	1.67e-05
LOC388242.388242	63.5551	59.0217	112.652	1.90866	0.93256	0.000328085	0.0366948
PSORS1C1.170679	33.6188	31.2415	59.3648	1.90019	0.926142	0.000351656	0.0378421
MEF2B.100271849	65.1625	60.6229	114.327	1.88587	0.91523	0.000912661	0.0567338
AURKB.9212	672.324	627.09	1162.21	1.85335	0.890132	3.49e-05	0.0131261
C1QL3.389941	53.1226	49.6003	91.2692	1.84009	0.879778	2.27e-05	0.0101691
L1TD1.54596	44.3668	41.463	75.816	1.82852	0.870678	0.000351203	0.0378421
BOP1.23246	1072.17	1002.54	1826.28	1.82165	0.865244	0.000431318	0.0403422
C15orf42.90381	593.909	555.543	1009.42	1.817	0.861556	0.000697669	0.0510368
TUBB8.347688	30.2199	28.29	51.1209	1.80703	0.85362	6.9e-06	0.00535997
CDC25B.994	3701.52	3471.02	6197.92	1.78562	0.836427	0.000211974	0.0317426
GBP1.2633	5295.88	4969.15	8834.37	1.77784	0.830127	0.000899595	0.0561603
KIF18B.146909	645.692	607.558	1058.69	1.74253	0.801184	1.66e-05	0.00908611
RHD.6007	9.3124	8.77706	15.1102	1.72155	0.783708	0.000114231	0.0247004
TM4SF1.4071	17965.4	16952.7	28933.1	1.7067	0.771211	0.000300514	0.0365906
UBE2C.11065	2185.66	2065.68	3485.14	1.68716	0.754599	0.000412217	0.0399266
FANCA.2175	807.524	764.77	1270.56	1.66137	0.73237	0.000740122	0.0519191
CCNB2.9133	1500.23	1420.89	2359.5	1.66058	0.731684	0.000256859	0.0353015
CDK1.983	2916.41	2763.05	4577.3	1.65661	0.728233	0.000143725	0.0266393
BUB1.699	1690.16	1601.4	2651.41	1.65568	0.727424	0.000324134	0.0365906
PTTG3P.26255	6.61554	6.27507	10.3029	1.64188	0.715351	0.000780446	0.053478
E2F2.1870	608.862	577.845	944.789	1.63502	0.709311	0.000633234	0.0493947
LOC400927.400927	50.218	47.66	77.922	1.63496	0.709254	0.00036598	0.0385918
CDC7.8317	778.638	740.515	1191.51	1.60904	0.686196	9.18e-05	0.0227469
CROCCL1.84809	639.969	609.184	973.373	1.59783	0.676113	2.07e-10	1.39e-06
PSRC1.84722	606.504	577.477	920.862	1.59463	0.67322	9.97e-05	0.0229
NOTCH2NL.388677	2372.98	2259.84	3598.28	1.59227	0.671086	3.87e-08	9.77e-05
HJURP.55355	950.468	905.349	1439.12	1.58957	0.668638	9.4e-05	0.0227469
PIM2.11040	1579.82	1505.1	2389.07	1.58732	0.666596	0.000294333	0.0365906
TYMS.7298	2110.91	2011.56	3186.92	1.5843	0.66385	0.000894884	0.0561603
CDC42EP1.11135	3881.89	3701.52	5835.33	1.57647	0.656696	3.52e-05	0.0131261
PTPRVP.148713	4.57902	4.36904	6.85318	1.56858	0.649458	0.000779457	0.053478
C4orf44.345222	7.35749	7.02165	10.9947	1.56583	0.64693	0.000417007	0.0399266
ATP1B3.483	5653.68	5397.19	8431.48	1.5622	0.643576	0.000843689	0.0553852
C6orf26.401251	63.2468	60.3814	94.2799	1.56141	0.642848	0.000677426	0.0509503
TACC3.10460	2470.89	2359.02	3682.53	1.56104	0.642509	4.11e-06	0.0034679
LOC441455.441455	28.457	27.1688	42.4079	1.5609	0.64238	0.000174536	0.0287269
ELP2P.100131454	30.317	28.9478	45.1459	1.55956	0.641141	0.000810887	0.0544264
HSBP1L1.440498	475.261	453.889	706.723	1.55704	0.638806	2.1e-06	0.00211981
KIFC1.3833	1937.81	1851.8	2869.31	1.54947	0.631778	0.000216468	0.0317426
DDX12.440081	221.752	211.919	328.25	1.54895	0.631286	0.000881724	0.0561603
GCSH.2653	59.8624	57.2143	88.5411	1.54753	0.62997	0.000863551	0.0553852
PI4KAP2.375133	238.95	228.497	352.165	1.54123	0.624078	2.71e-05	0.0116283
POLR2J3.548644	1980.04	1893.62	2916.01	1.53991	0.622847	0.000994527	0.0588678
LOC642846.642846	352.799	337.418	519.382	1.53928	0.62226	0.000366759	0.0385918
COTL1.23406	7091.13	6782.12	10437.7	1.53901	0.622001	0.000656982	0.0504285
LOC541471.541471	705.359	674.629	1038.17	1.53888	0.621879	4.93e-07	0.00071138
IQGAP3.128239	2204.75	2109.55	3235.79	1.53388	0.617182	0.000658967	0.0504285
SNAI1.6615	371.544	355.509	545.213	1.53361	0.616935	0.000724516	0.0511797
IFITM3.10410	26144.3	25026.3	38251.6	1.52845	0.612072	3.6e-05	0.0131261
PIM1.5292	1896.91	1815.89	2774.31	1.52779	0.611449	0.00031562	0.0365906
IDH2.3418	11643.1	11147.8	17007.5	1.52565	0.60942	0.000343653	0.0376413
RPP25.54913	851.671	815.623	1242.07	1.52285	0.606774	0.000857292	0.0553852
HES4.57801	171.821	164.585	250.185	1.52009	0.60416	0.000403336	0.0399266
C9orf40.55071	345.464	331.085	501.192	1.51379	0.598163	0.000294517	0.0365906
CKS2.1164	2021.49	1938.87	2916.25	1.5041	0.588897	0.000296092	0.0365906
PKMYT1.9088	1016.3	974.781	1465.94	1.50386	0.588672	0.000716211	0.0510368
PLA2G4C.8605	494.17	474.088	711.66	1.50111	0.586034	0.000174895	0.0287269
NSUN5P1.155400	236.799	227.241	340.314	1.49759	0.582641	0.000293852	0.0365906
KIF20A.10112	1888.09	1812.1	2711.13	1.49613	0.581234	0.000701669	0.0510368
PLEKHN1.84069	202.548	194.52	289.493	1.48824	0.57361	0.000321707	0.0365906
ADA.100	428.008	411.231	609.707	1.48264	0.568168	5.67e-05	0.0176215
CHMP4C.92421	1805.84	1735.07	2572.35	1.48257	0.568098	3.73e-05	0.0132284
RAD51.5888	568.493	546.322	808.608	1.48009	0.565689	0.000298729	0.0365906
C15orf41.84529	310.914	298.818	441.916	1.47888	0.564503	4.12e-06	0.0034679
KIF23.9493	1737.98	1671.01	2463.25	1.4741	0.559839	0.00061807	0.0487768
CCT2.10576	11273.3	10839.1	15975.5	1.47388	0.559617	0.000890178	0.0561603
CDCA4.55038	1222.62	1175.72	1730.56	1.47191	0.557689	5.86e-06	0.00473862
KIAA1609.57707	1547.64	1488.37	2189.55	1.4711	0.556896	0.000426432	0.040213
ABCD1.215	1310.6	1260.47	1853.51	1.4705	0.556304	0.000275164	0.0365733
HMGB2.3148	8052.19	7745.48	11373.8	1.46845	0.554291	0.000114925	0.0247004
CHCHD10.400916	1008.85	971.319	1415.29	1.45708	0.543084	0.000352293	0.0378421
TYSND1.219743	1648.59	1587.36	2311.7	1.45632	0.542323	1.82e-05	0.0095743
LOC220930.220930	245.181	236.35	340.827	1.44204	0.528115	0.000215526	0.0317426
CDKN2D.1032	627.197	604.631	871.592	1.44153	0.527596	0.000308432	0.0365906
PHF19.26147	1423.15	1371.95	1977.69	1.44152	0.527588	0.000704969	0.0510368
HYAL3.8372	271.531	261.784	377.096	1.44049	0.526556	0.000133083	0.0261036
SUPV3L1.6832	1731.3	1669.39	2401.7	1.43867	0.524734	0.000842762	0.0553852
LOC100134713.100134713	53.7192	51.8048	74.4519	1.43716	0.523222	7.04e-05	0.019233
DDX39.10212	3270.33	3154.36	4526.29	1.43493	0.520983	6.9e-05	0.019233
MSN.4478	22343.7	21553.2	30905	1.43389	0.519936	0.000418969	0.0399266
LOC150776.150776	1115.95	1076.56	1542.58	1.43288	0.518915	0.000156891	0.0280575
IRAK1.3654	7423.19	7163.58	10234.7	1.42872	0.514721	0.000273422	0.0365733
IFI27L1.122509	260.842	251.799	358.779	1.42486	0.510825	0.000147823	0.0271497
FAM3A.60343	1700.58	1642.54	2329.24	1.41808	0.503935	1.91e-06	0.00211581
TKT.7086	11848.9	11447.6	16195.1	1.41471	0.500504	0.000228784	0.0325514
TMEM191A.84222	51.9274	50.1729	70.9295	1.4137	0.499479	0.000399065	0.0399266
LOC388796.388796	999.787	966.063	1365.02	1.41297	0.498735	6.56e-05	0.019233
PWP2.5822	2228.49	2154.08	3034.44	1.4087	0.494361	1.87e-06	0.00211581
SNHG1.23642	2014.71	1947.56	2741.94	1.40788	0.493526	0.000930175	0.0570815
C21orf70.85395	403.38	390.014	548.137	1.40543	0.491011	0.000216823	0.0317426
SH3BP1.23616	1039.72	1005.85	1406.56	1.39838	0.483758	0.000796197	0.0537979
RCCD1.91433	575.063	556.372	777.492	1.39743	0.482778	0.000598063	0.0480941
TIMM44.10469	1449.07	1402.04	1958.36	1.39679	0.482116	8.67e-06	0.00583798
LOC595101.595101	319.37	309.036	431.291	1.3956	0.480887	0.00016995	0.0287269
SLC25A19.60386	742.805	718.79	1002.89	1.39525	0.480528	8.62e-05	0.0226246
MPST.4357	1699.66	1644.84	2293.27	1.39421	0.479453	0.000204208	0.031556
TSPO.706	4115.7	3983.58	5546.56	1.39235	0.477526	0.000651245	0.050218
MED30.90390	584.832	566.061	788.122	1.39229	0.477462	0.000188187	0.0301741
C16orf61.56942	923.148	893.865	1240.3	1.38757	0.472558	0.000129651	0.0257427
ZSWIM4.65249	1226.77	1188.1	1645.62	1.38509	0.469976	0.000280424	0.0365906
TOMM40.10452	3131.83	3033.86	4192.87	1.38202	0.466782	0.000172105	0.0287269
SULT1A3.6818	1588.06	1538.39	2125.95	1.38193	0.466684	0.000822762	0.0548589
LOC285359.285359	188.613	182.771	251.89	1.37818	0.46276	1.96e-07	0.000360318
RRP1.8568	1619.69	1569.99	2158.01	1.37454	0.45895	0.000433379	0.0403482
C7orf40.285958	850.156	824.067	1132.7	1.37452	0.458929	0.000280266	0.0365906
PUSL1.126789	633.037	613.686	842.604	1.37302	0.457354	0.0005723	0.047581
RHBDF2.79651	1752.41	1699.21	2328.55	1.37037	0.454565	0.000861388	0.0553852
NR2C2AP.126382	1451.74	1408.46	1920.4	1.36347	0.447281	3.2e-05	0.0129405
FAM58A.92002	905.963	878.972	1198.29	1.36328	0.447083	0.000415569	0.0399266
CTU2.348180	516.617	501.366	681.793	1.35987	0.443471	0.000311476	0.0365906
PSME2.5721	7040.3	6832.47	9291.16	1.35985	0.443452	0.000530105	0.0462728
HSF1.3297	5121.69	4971.44	6748.86	1.35753	0.440979	0.00085608	0.0553852
LOC146880.146880	800.617	777.28	1053.37	1.3552	0.438506	9.68e-05	0.0227469
PML.5371	4479.73	4349.88	5885.99	1.35314	0.43631	7.54e-06	0.00552849
NOP16.51491	788.958	766.091	1036.61	1.35312	0.436291	0.000312488	0.0365906
YDJC.150223	866.142	841.381	1134.3	1.34815	0.430977	0.000707188	0.0510368
C19orf66.55337	1400.14	1360.22	1832.51	1.34721	0.429979	0.000304578	0.0365906
DDX51.317781	1237.69	1202.96	1613.86	1.34158	0.423931	2.69e-07	0.000452607
RPS26.6231	1641.69	1595.69	2139.86	1.34103	0.423339	0.000220848	0.03187
CLTB.1212	2785.41	2707.42	3630.14	1.34081	0.423109	0.000415493	0.0399266
COX5B.1329	4450.41	4326.73	5789.84	1.33816	0.420247	0.000544519	0.0464174
PPP1R13L.10848	2392.81	2326.51	3110.86	1.33714	0.419146	8.93e-05	0.0227469
INCENP.3619	1338.09	1301.02	1739.58	1.33709	0.4191	0.000466592	0.0428425
MRPL48.51642	1238.69	1205.27	1600.58	1.32799	0.409239	0.00025123	0.0347644
ARRDC2.27106	1592.27	1549.72	2053.07	1.32481	0.40578	0.0004411	0.0408787
XRCC6BP1.91419	354.075	344.648	456.178	1.32361	0.404475	0.000319903	0.0365906
B3GNTL1.146712	206.724	201.227	266.262	1.32319	0.404023	0.000851506	0.0553852
SNHG7.84973	1372.49	1336.13	1766.23	1.3219	0.402611	0.000501567	0.0446395
C18orf10.25941	3742.28	3643.44	4812.74	1.32093	0.401557	9.49e-05	0.0227469
GABPB1.2553	1555.95	1514.95	1999.98	1.32017	0.400719	0.000180829	0.0294555
SF3A2.8175	3021.34	2941.9	3881.69	1.31945	0.399936	3.64e-05	0.0131261
GTF3C5.9328	3072.95	2992.62	3942.94	1.31755	0.397861	4.5e-05	0.0142109
TXN.7295	8698.86	8473.11	11143.7	1.31518	0.395266	0.000785592	0.053478
ZDHHC18.84243	2139.69	2084.29	2739.61	1.31441	0.394415	1.6e-05	0.00895991
ZNF276.92822	915.724	892.195	1170.55	1.31199	0.391758	0.000316469	0.0365906
NAA10.8260	2411.88	2351.11	3070.13	1.30582	0.384959	0.000765693	0.0533424
COQ2.27235	640.302	624.327	813.313	1.3027	0.381508	9.41e-05	0.0227469
DUT.1854	2638.69	2573	3350.11	1.30203	0.380757	0.000121905	0.0254195
C1orf159.54991	463.115	451.592	587.902	1.30184	0.380556	0.000616133	0.0487768
DKFZP686I15217.401232	166.24	162.185	210.156	1.29578	0.373818	0.000302	0.0365906
LRRFIP2.9209	3442.42	3358.7	4349.13	1.29489	0.372826	0.000407322	0.0399266
SMPD4.55627	5791.41	5651.41	7307.6	1.29306	0.370787	1.48e-05	0.00856425
SNRPD3.6634	5341.15	5212.98	6729.18	1.29085	0.368322	0.000113649	0.0247004
LMNA.4000	21614.5	21109.6	27082.6	1.28295	0.359467	0.000632667	0.0493947
IMP4.92856	1795.62	1753.91	2247.39	1.28136	0.357677	0.000165763	0.0287269
EIF5A.1984	15878.2	15510.5	19861.1	1.28049	0.356701	0.000927835	0.0570815
DNASE1L1.1774	1368.83	1337.24	1710.86	1.2794	0.355462	0.000320781	0.0365906
AEN.64782	1447.42	1414.3	1806.09	1.27702	0.352778	0.000535688	0.0462728
NOL12.79159	646.967	632.302	805.795	1.27438	0.349799	0.000328751	0.0366948
TREX1.11277	974.962	952.907	1213.82	1.2738	0.349143	0.000828353	0.0550501
PTMA.5757	52064.4	50895.6	64723	1.27168	0.346738	0.000153683	0.0279717
EXD3.54932	431.752	422.061	536.701	1.27162	0.346666	0.000364106	0.0385918
SNRPA.6626	3261.89	3189.09	4050.34	1.27006	0.344901	0.000692565	0.0510368
ARHGEF10L.55160	2316.83	2265.12	2876.84	1.27006	0.344895	0.000677628	0.0509503
ARMC6.93436	1810.91	1770.56	2247.9	1.2696	0.344369	0.000285071	0.0365906
UBAC1.10422	1910.97	1868.78	2367.98	1.26713	0.341565	4.04e-05	0.0138267
INPP5E.56623	665.101	650.603	822.11	1.26361	0.337554	0.000173191	0.0287269
COX4NB.10328	1242.78	1215.82	1534.71	1.26228	0.336034	0.000772696	0.0534616
MRPL18.29074	2439.8	2387.75	3003.51	1.25789	0.331001	0.000739852	0.0519191
CHMP1A.5119	5383.62	5268.99	6625.11	1.25738	0.330418	0.000975292	0.0584708
TSFM.10102	1969.91	1928.18	2421.85	1.25603	0.328869	0.000324196	0.0365906
RAD23A.5886	7033.31	6886.32	8625.3	1.25253	0.324842	6.57e-05	0.019233
CLN6.54982	2736.34	2679.76	3349.11	1.24978	0.321672	0.000141766	0.0265777
GTPBP3.84705	1044.39	1022.89	1277.23	1.24866	0.320375	0.000962021	0.0580949
SFRS16.11129	1048.36	1026.85	1281.31	1.24781	0.319398	0.000645694	0.0500195
HGS.9146	4755.16	4657.62	5811.56	1.24775	0.319332	9.69e-05	0.0227469
SNX16.64089	974.364	954.377	1190.82	1.24775	0.319327	0.00046147	0.0425711
GNL2.29889	4799.02	4700.71	5863.76	1.24742	0.318948	0.000803034	0.054079
VASP.7408	5675.3	5559.13	6933.49	1.24723	0.318723	0.000204615	0.031556
GRK6.2870	2072.55	2030.28	2530.29	1.24628	0.317624	0.000847785	0.0553852
MYPOP.339344	415.352	406.89	507.001	1.24604	0.317351	6.95e-05	0.019233
RRP9.9136	993.156	973.014	1211.29	1.24488	0.316011	0.000543962	0.0464174
AK2.204	6806.84	6669.47	8294.5	1.24365	0.314582	0.000268658	0.0364275
ZMIZ2.83637	6528.44	6396.89	7953.13	1.24328	0.314153	0.000371539	0.0386187
PCGF1.84759	688.542	674.8	837.373	1.24092	0.311409	3.27e-05	0.0129724
TPRA1.131601	1865.86	1829.06	2264.51	1.23808	0.308102	7.23e-05	0.0194891
RFX5.5993	3962.64	3886.24	4790.08	1.23258	0.301676	0.000918634	0.05693
DDA1.79016	1978.71	1941.27	2384.19	1.22816	0.296496	0.000947052	0.0576304
MED15.51586	4121.92	4044.34	4962.04	1.22691	0.295027	8.57e-06	0.00583798
ATP5G3.518	8061.51	7911.54	9685.73	1.22425	0.291903	0.000899138	0.0561603
ZNF414.84330	415.898	408.219	499.062	1.22254	0.289876	0.000468653	0.0428425
WDR45.11152	2521.95	2477.2	3006.68	1.21374	0.279462	4.25e-07	0.000661073
SFRS4.6429	4636.85	4554.67	5526.79	1.21343	0.279095	0.000142077	0.0265777
MED26.9441	819.537	805.02	976.754	1.21333	0.278971	0.000212986	0.0317426
METT11D1.64745	1327.12	1303.74	1580.37	1.21218	0.277603	0.000567454	0.0475696
HAUS4.54930	2316.45	2277.2	2741.6	1.20393	0.267757	0.000622208	0.0489123
ARMC10.83787	2601	2557.24	3074.94	1.20245	0.265972	0.000103183	0.0234224
HNRNPA3P1.10151	288.465	283.746	339.575	1.19676	0.259132	0.000595546	0.0480941
HNRNPD.3184	11422.9	11237.2	13434.5	1.19554	0.257662	0.000220519	0.03187
MED27.9442	731.428	719.675	858.715	1.1932	0.254834	0.000571367	0.047581
WRNIP1.56897	3555.05	3498.2	4170.78	1.19227	0.253706	0.000646195	0.0500195
TICAM1.148022	1508.74	1484.79	1768.08	1.19079	0.251921	0.000484166	0.043587
RNF220.55182	3227.28	3176.43	3778.06	1.18941	0.250241	0.000786169	0.053478
CDK11B.984	2037.57	2005.52	2384.66	1.18905	0.249803	0.000821851	0.0548589
ILKAP.80895	1119.98	1102.5	1309.29	1.18756	0.248001	2.78e-05	0.0117176
TRAPPC3.27095	3252.71	3202.21	3799.61	1.18656	0.246786	0.000583546	0.0478451
CRTC2.200186	3214.28	3164.63	3752.03	1.18562	0.245636	0.000666072	0.0507798
USP27X.389856	383.409	377.56	446.757	1.18328	0.242787	0.000332304	0.0368876
PSMD14.10213	4276.19	4210.97	4982.62	1.18325	0.242754	0.00087146	0.0557156
EWSR1.2130	10800	10647.3	12454.3	1.16972	0.22616	0.000975802	0.0584708
SFRS2.6427	9384.62	9259.36	10741.3	1.16004	0.214179	0.000942077	0.0575008
HNRNPA3.220988	14945	14746.8	17091.7	1.15901	0.212896	0.000209158	0.0317426
ELAVL1.1994	5990.1	5913.61	6818.53	1.15302	0.205421	7.02e-05	0.019233
HNRNPL.3191	15138.1	14952.8	17144.2	1.14655	0.197305	7.04e-05	0.019233
MUL1.79594	2019.37	2041.81	1776.33	0.869981	-0.200945	0.000576583	0.0477093
MKLN1.4289	4744.91	4804.95	4094.69	0.852181	-0.230768	0.000599897	0.0480941
TECPR2.9895	1884.54	1908.63	1623.65	0.850687	-0.233299	0.000932381	0.0570815
C16orf72.29035	4158.26	4212.13	3574.81	0.848694	-0.236683	0.000784964	0.053478
KIAA0494.9813	10427.7	10563.5	8956.17	0.84784	-0.238137	0.000398791	0.0399266
TSTD2.158427	1593.27	1614.04	1368.28	0.847734	-0.238317	0.000541903	0.0464174
ZMPSTE24.10269	6527.49	6613.52	5595.79	0.846114	-0.241076	0.000861954	0.0553852
ARL6IP5.10550	11244.3	11393.3	9629.59	0.845194	-0.242645	0.00089356	0.0561603
ZNF510.22869	989.554	1002.76	846.575	0.844248	-0.244261	0.00017283	0.0287269
PPIL3.53938	779.258	789.768	665.435	0.842569	-0.247133	0.000893298	0.0561603
IFT172.26160	1676.63	1699.42	1429.77	0.841324	-0.249267	0.000427946	0.040213
SRFBP1.153443	794.893	806.122	673.288	0.835218	-0.259775	0.000900655	0.0561603
ATG2B.55102	2747.78	2786.93	2323.8	0.833819	-0.262194	0.000931051	0.0570815
NEK1.4750	1244.9	1263	1048.82	0.830414	-0.268097	0.00075568	0.052827
METT5D1.196074	1088.79	1104.95	913.83	0.827036	-0.273977	0.00071134	0.0510368
YIPF5.81555	3471.21	3523.2	2908.12	0.82542	-0.276799	2.29e-06	0.00220351
FAM45B.55855	505.673	513.279	423.29	0.824677	-0.278098	0.000242841	0.0340703
CCDC111.201973	566.284	574.929	472.659	0.822118	-0.282583	0.000341241	0.0376413
VPS41.27072	3506.97	3561.63	2914.99	0.818442	-0.289048	0.000979707	0.0584708
KIF3B.9371	6750.82	6857.61	5594.23	0.81577	-0.293766	0.000535058	0.0462728
PPA2.27068	3240.99	3292.72	2680.8	0.814161	-0.296613	4.12e-05	0.0138711
DUSP3.1845	4473.64	4545.56	3694.74	0.812822	-0.298988	8.12e-05	0.0215904
SUCLA2.8803	2128.25	2162.66	1755.57	0.811767	-0.300863	0.000418517	0.0399266
TTC37.9652	5162.07	5245.54	4258.06	0.81175	-0.300892	0.000533948	0.0462728
ELP3.55140	2082.36	2116.35	1714.22	0.809986	-0.304031	0.000719967	0.0510368
ZNF555.148254	262.737	267.04	216.14	0.809394	-0.305085	4.19e-05	0.0138711
POLK.51426	1399.36	1422.77	1145.84	0.805362	-0.31229	0.000386914	0.0392806
PCYOX1.51449	8828.39	8976.7	7222.17	0.804546	-0.313753	0.000684567	0.0510368
LYRM7.90624	1001.63	1018.49	818.974	0.804102	-0.31455	9.4e-05	0.0227469
IPO11.51194	2003.77	2037.59	1637.46	0.803625	-0.315405	9.8e-05	0.0227469
KIAA0495.57212	1315.84	1338.31	1072.46	0.801357	-0.319482	0.000474477	0.0431466
DENND4C.55667	4078.99	4149.32	3317.34	0.799491	-0.322845	0.000161578	0.0286348
COL4A3BP.10087	2798.07	2846.75	2270.89	0.797715	-0.326055	0.000295448	0.0365906
ARID2.196528	3329.95	3387.91	2702.24	0.797611	-0.326242	0.000272172	0.0365733
HSPA8.3312	76989.4	78335.9	62405.6	0.79664	-0.328	0.000300519	0.0365906
BTBD9.114781	1656.37	1685.39	1342.15	0.796346	-0.328533	0.000123304	0.0254195
TCTN2.79867	1433.91	1459.24	1159.51	0.794597	-0.331706	0.00061286	0.0487465
FEM1C.56929	2882.72	2933.67	2330.86	0.794518	-0.331848	0.000372749	0.0386187
FAM172A.83989	1491.8	1518.25	1205.28	0.793859	-0.333045	0.000535952	0.0462728
PJA2.9867	9063.93	9225.87	7310.17	0.792356	-0.335779	0.000191238	0.030422
SIDT2.51092	3433.31	3495.15	2763.57	0.790689	-0.338818	0.00054929	0.0464322
MFAP3.4238	3440.96	3503.76	2760.82	0.787958	-0.343809	1.97e-05	0.0095743
EP400NL.347918	342.214	348.476	274.402	0.787435	-0.344767	0.000311093	0.0365906
GRLF1.2909	10397.3	10587.8	8333.55	0.787086	-0.345406	0.000578566	0.0477093
PAFAH2.5051	1657.98	1688.43	1328.21	0.786658	-0.346191	0.000204235	0.031556
RAD50.10111	4991.82	5083.7	3996.68	0.786176	-0.347076	0.000136523	0.0262042
TNKS.8658	3678.74	3746.5	2944.87	0.786031	-0.347342	0.000371724	0.0386187
NDST1.3340	10401.3	10593.5	8320.14	0.785403	-0.348495	0.000122576	0.0254195
KBTBD4.55709	1410.25	1436.33	1127.78	0.785181	-0.348903	6.08e-05	0.0186214
ZFP106.64397	5146	5241.34	4113.48	0.784815	-0.349575	0.000129396	0.0257427
AFF4.27125	10517.4	10714.8	8378.95	0.781997	-0.354765	0.000295804	0.0365906
PHF20.51230	4812.01	4902.63	3830.53	0.781321	-0.356013	6.88e-05	0.019233
C9orf129.445577	289.116	294.581	229.922	0.780503	-0.357525	0.000228792	0.0325514
PIK3C2A.5286	4675.17	4764.4	3708.77	0.778434	-0.361354	0.000384527	0.0392806
FAM114A2.10827	1446.44	1474.06	1147.26	0.778294	-0.361613	1.13e-05	0.00713737
C14orf167.55449	2631.53	2682.53	2079.25	0.775108	-0.36753	0.000403392	0.0399266
DNAL1.83544	1389.32	1417.16	1087.91	0.767671	-0.38144	0.000606303	0.0484156
EPS8.2059	3267.6	3333.38	2555.23	0.766559	-0.38353	0.000770832	0.0534616
C10orf118.55088	1958.71	1998.27	1530.22	0.765773	-0.385012	0.000547747	0.0464322
C5orf35.133383	355.079	362.266	277.245	0.765308	-0.385888	0.000344684	0.0376413
NAPEPLD.222236	1332.46	1359.55	1039.08	0.76428	-0.387827	1.99e-06	0.00211581
KIF3A.11127	1444.97	1476.1	1107.84	0.750517	-0.414044	0.000413804	0.0399266
LRRC37A.9884	1106.28	1130.91	839.625	0.742435	-0.429663	0.000129968	0.0257427
ARMCX2.9823	2656.14	2717.2	1994.87	0.734165	-0.445823	0.000992605	0.0588678
ZNF395.55893	4428.52	4533.17	3295.11	0.726888	-0.460196	0.000354014	0.0378421
UEVLD.55293	1150.59	1177.8	855.959	0.726744	-0.46048	4.32e-05	0.0140747
CD302.9936	2383.45	2441.22	1757.8	0.720047	-0.473837	0.000790717	0.0536069
TMEM170B.100113407	572.916	586.872	421.771	0.718675	-0.476588	0.00058495	0.0478451
GPRASP2.114928	666.231	682.682	488.064	0.714922	-0.484142	0.000305124	0.0365906
PANK3.79646	3171.69	3250.33	2319.99	0.713772	-0.486465	0.000690263	0.0510368
LOC728723.728723	31.6824	32.4844	22.9963	0.707918	-0.498345	0.000127186	0.0257427
CCDC30.728621	316.145	324.208	228.825	0.705799	-0.502672	0.000408886	0.0399266
PHOSPHO2.493911	284.883	292.179	205.867	0.704593	-0.505138	0.000690339	0.0510368
FYCO1.79443	4200.31	4309.44	3018.46	0.700429	-0.513689	9.05e-08	0.000182906
LMBRD2.92255	810.463	831.705	580.408	0.697853	-0.519004	0.000708448	0.0510368
SNED1.25992	1636.19	1679.09	1171.52	0.697711	-0.519298	0.000386079	0.0392806
FZD3.7976	515.014	528.557	368.343	0.696883	-0.521011	0.000849076	0.0553852
DIXDC1.85458	2043.78	2098.45	1451.69	0.691794	-0.531585	2.1e-05	0.00964321
LYST.1130	2821.87	2898.15	1995.82	0.688653	-0.538151	2.54e-05	0.0111678
APBB1.322	1249.05	1282.82	883.223	0.688499	-0.538474	1.35e-05	0.00804195
HMBOX1.79618	380.399	390.731	268.508	0.687196	-0.541207	0.000137487	0.0262042
PTPRB.5787	1851.15	1901.53	1305.44	0.686518	-0.54263	0.000958068	0.0580949
WDR78.79819	428.33	440.652	294.881	0.669193	-0.579505	0.000996525	0.0588678
LQK1.642946	91.3854	94.1915	60.9953	0.647567	-0.626898	0.000963312	0.0580949
LAMA2.3908	2222.48	2292.89	1459.91	0.63671	-0.651291	0.000676815	0.0509503
ASAH2.56624	21.9647	22.6617	14.4161	0.636143	-0.652576	0.000981122	0.0584708
MEIS3P1.4213	1335.49	1378.07	874.317	0.634449	-0.656424	5.51e-07	0.000742206
LOC90784.90784	994.531	1028.65	625.045	0.607638	-0.718717	1.46e-14	2.95e-10
SLC35E2.9906	192.3	198.9	120.818	0.607432	-0.719206	1.11e-05	0.00713737
SLC44A4.80736	6786.89	7036.67	4081.7	0.580062	-0.785722	0.000487115	0.043587
LILRA2.11027	136.055	141.199	80.3472	0.569034	-0.813412	3.03e-05	0.0124856
LOC349196.349196	14.7994	15.3724	8.59404	0.559057	-0.838934	0.000719314	0.0510368
HTR2B.3357	136.319	141.808	76.8766	0.542118	-0.883322	1.99e-05	0.0095743
RPS28.6234	1088.27	1132.2	612.576	0.541052	-0.886161	0.000286326	0.0365906
LRRC37A2.474170	408.455	425.217	226.926	0.533671	-0.905978	4.65e-10	2.35e-06
ST8SIA6.338596	324.175	337.519	179.662	0.532302	-0.909682	0.000696081	0.0510368
RAB30.27314	996.89	1040.13	528.575	0.508181	-0.976586	0.000376728	0.0388318
MICALCL.84953	241.319	251.846	127.318	0.50554	-0.984102	0.000169222	0.0287269
VWA2.340706	1160.56	1211.2	612.093	0.50536	-0.984618	0.000241565	0.0340703
IL20RA.53832	1231.66	1287.44	627.527	0.487424	-1.03675	0.000199873	0.0315471
KCND3.3752	236.043	247.897	107.656	0.434275	-1.20332	0.000716646	0.0510368
WDR65.149465	53.7277	56.4687	24.0421	0.42576	-1.23189	0.000122459	0.0254195
SPATA18.132671	752.622	792.079	325.293	0.410683	-1.2839	7.66e-06	0.00552849
ADAMTS15.170689	990.948	1043.02	426.955	0.409343	-1.28862	0.000182247	0.0294555
ABCC6.368	250.775	264.503	102.101	0.38601	-1.37329	0.000109592	0.0243493
LOC644172.644172	45.4256	47.9933	17.6179	0.367091	-1.44579	4.42e-05	0.0141755
SCN7A.6332	109.919	116.46	39.0751	0.335523	-1.57552	0.000156932	0.0280575
SCN2B.6327	58.7209	62.2577	20.4174	0.327949	-1.60846	9.78e-05	0.0227469
FAM184B.27146	156.036	166.16	46.3856	0.279162	-1.84083	0.00059497	0.0480941
TRIM6.TRIM34.445372	2.13281	2.31128	0.199995	0.08653	-3.53066	0.000425378	0.040213
